# Supplementary material for: A dynamic genetic-hormonal regulatory network model explains multiple cellular behaviors of the root apical meristem of Arabidopsis thaliana
Source: PLoS Comput Biol. 2017 Apr 20;13(4):e1005488. doi: 10.1371/journal.pcbi.1005488 (PMC5417714; doi:10.1371/journal.pcbi.1005488)
Supplement: S1 Appendix — (TXT) [file pcbi.1005488.s003.txt]

ARF5>ARF10
targets, factors

CK, (PHB & ! ARF) | ! SHR
ARR1, ! SCR & CK 
SHY2, ARR1 & ! AUX 
AUXIAA, ! AUX 
ARF, ! AUXIAA
ARF10, ! SHR & ! AUXIAA  
ARF5, ! SHR & ! SHY2 & ! AUXIAA 
AUX, WOX5 | AUX 
SCR, SHR & JKD & SCR 
SHR, SHR | (SCR & JKD)  
MIR166, (SHR & SCR & ! CK) | ! PHB 
PHB, ! MIR166 
JKD, ! PHB & SHR & SCR
MGP, ! WOX5 & SHR & SCR 
WOX5, (SCR & SHR & ! CLE40 & ARF5 & ! ARF10) | (ARF10 & ARF5 & SCR & SHR & ! CLE40)
CLE40, ! SHR 


ARF10>ARF5
targets, factors

CK, (PHB & ! ARF) | ! SHR
ARR1, ! SCR & CK 
SHY2, ARR1 & ! AUX 
AUXIAA, ! AUX 
ARF, ! AUXIAA
ARF10, ! SHR & ! AUXIAA  
ARF5, ! SHR & ! SHY2 & ! AUXIAA 
AUX, WOX5 | AUX 
SCR, SHR & JKD & SCR 
SHR, SHR | (SCR & JKD)  
MIR166, (SHR & SCR & ! CK) | ! PHB 
PHB, ! MIR166
JKD, ! PHB & SHR & SCR
MGP, ! WOX5 & SHR & SCR 
WOX5, ! ARF10 & ARF5 & ! CLE40 & SHR & SCR
CLE40, ! SHR 
