# Supplementary material for: A dynamic genetic-hormonal regulatory network model explains multiple cellular behaviors of the root apical meristem of Arabidopsis thaliana
Source: PLoS Comput Biol. 2017 Apr 20;13(4):e1005488. doi: 10.1371/journal.pcbi.1005488 (PMC5417714; doi:10.1371/journal.pcbi.1005488)
Supplement: S2 Appendix — The wild-type attractors recovered by the GHRN and GHRN1 models are shown. The steady state attractors were recovered when solved with three different updating schemes (Methods). The cyclic attractors are recovered only in the synchronic update. (XLSX) [file pcbi.1005488.s004.xlsx]

## Sheet: Attractors
S2 Appendix. Attractors recovered with the synchronous updating scheme. The activity of a node that does not match experimental data is indicated in red.
GHRN
ARF10>ARF5																ARF5>ARF10
WT	End. PD	P. Prov. PD	C. Prov. PD	End. TD	P. Prov. TD	C. Prov. TD1	C. Prov. TD2	C. Prov. TD3	R.C. 1	R.C. 2	CYCLIC 1	CYCLIC 2	CYCLIC 3	CYCLIC 4		WT	End. PD	P. Prov. PD	C. Prov. PD	End. TD	P. Prov. TD	C. Prov. TD1	C. Prov. TD2	C. Prov. TD3	R.C. 1	R.C. 2	CYCLIC 1	CYCLIC 2	CYCLIC 3	CYCLIC 4
CK	0	0	0	0	0	1	1	1	1	1	1<->1	1<->1	1<->0	0<->0		CK	0	0	0	0	0	1	1	1	1	1	1<->1	1<->1	1<->0	0<->0
ARR1	0	0	0	0	0	1	1	1	1	1	1<->1	1<->1	0<->1	0<->0		ARR1	0	0	0	0	0	1	1	1	1	1	1<->1	1<->1	0<->1	0<->0
SHY2	0	0	0	0	0	1	1	0	1	0	1<->1	0<->0	1<->0	0<->0		SHY2	0	0	0	0	0	1	1	0	1	0	1<->1	0<->0	1<->0	0<->0
AUXIAA	0	0	0	1	1	1	1	0	1	0	1<->1	0<->0	1<->1	0<->0		AUXIAA	0	0	0	1	1	1	1	0	1	0	1<->1	0<->0	1<->1	0<->0
ARF	1	1	1	0	0	0	0	1	0	1	0<->0	1<->1	0<->0	1<->1		ARF	1	1	1	0	0	0	0	1	0	1	0<->0	1<->1	0<->0	1<->1
ARF10	0	0	0	0	0	0	0	1	0	1	0<->0	1<->1	0<->0	0<->0		ARF10	0	0	0	0	0	0	0	1	0	1	0<->0	1<->1	0<->0	0<->0
ARF5	0	0	0	0	0	0	0	1	0	1	0<->0	1<->1	0<->0	0<->0		ARF5	0	0	0	0	0	0	0	1	0	1	0<->0	1<->1	0<->0	0<->0
AUX	1	1	1	0	0	0	0	1	0	1	0<->0	1<->1	0<->0	1<->1		AUX	1	1	1	0	0	0	0	1	0	1	0<->0	1<->1	0<->0	1<->0
SCR	1	0	0	1	0	0	0	0	0	0	0<->0	0<->0	0<->0	0<->0		SCR	1	0	0	1	0	0	0	0	0	0	0<->0	0<->0	0<->0	0<->0
SHR	1	1	1	1	1	1	0	0	0	0	0<->0	0<->0	1<->1	1<->1		SHR	1	1	1	1	1	1	0	0	0	0	0<->0	0<->0	1<->1	1<->1
MIR166	1	1	0	1	1	0	0	0	1	1	0<->1	0<->1	0<->1	0<->1		MIR166	1	1	0	1	1	0	0	0	1	1	0<->1	0<->1	0<->1	0<->1
PHB	0	0	1	0	0	1	1	1	0	0	0<->1	0<->1	0<->1	0<->1		PHB	0	0	1	0	0	1	1	1	0	0	0<->1	0<->1	0<->1	0<->1
JKD	1	0	0	1	0	0	0	0	0	0	0<->0	0<->0	0<->0	0<->0		JKD	1	0	0	1	0	0	0	0	0	0	0<->0	0<->0	0<->0	0<->0
MGP	1	0	0	1	0	0	0	0	0	0	0<->0	0<->0	0<->0	0<->0		MGP	1	0	0	1	0	0	0	0	0	0	0<->0	0<->0	0<->0	0<->0
WOX5	0	0	0	0	0	0	0	0	0	0	0<->0	0<->0	0<->0	0<->0		WOX5	0	0	0	0	0	0	0	0	0	0	0<->0	0<->0	0<->0	0<->0
CLE40	0	0	0	0	0	0	1	1	1	1	1<->1	1<->1	0<->0	0<->0		CLE40	0	0	0	0	0	0	1	1	1	1	1<->1	1<->1	0<->0	0<->0
GHRN1
WT	QC	End. PD	P. Prov. PD	C. Prov. PD	End. TD	P. Prov. TD	C. Prov. TD1	C. Prov. TD2	C. Prov. TD3	R.C. 1	R.C. 2	CYCLIC 1	CYCLIC 2	CYCLIC 3	CYCLIC 4	CYCLIC 5	CYCLIC 6
CK	0	0	0	0	0	0	1	1	1	1	1	1<->1	1<->1	1<->0	0<->0	0->0->0	0->0->0
ARR1	0	0	0	0	0	0	1	1	1	1	1	1<->1	1<->1	0<->1	0<->0	0->0->0	0->0->0
SHY2	0	0	0	0	0	0	1	1	0	1	0	1<->1	0<->0	1<->0	0<->0	0->0->0	0->0->0
AUXIAA	0	0	0	0	1	1	1	1	0	1	0	1<->1	0<->0	1<->1	0<->0	0->0->0	0->0->0
ARF	1	1	1	1	0	0	0	0	1	0	1	0<->0	1<->1	0<->0	1<->1	1->1->1	1->1->1
ARF10	0	0	1	1	0	0	0	0	1	0	1	0<->0	1<->1	0<->0	1<->1	0->0->0	0->0->0
ARF5	1	0	1	1	0	0	0	0	1	0	1	0<->0	1<->1	0<->0	1<->1	0->1->0	1->1->0
AUX	1	1	1	1	0	0	0	0	1	0	1	0<->0	1<->1	0<->0	1<->1	1->1->1	1->1->1
SCR	1	1	0	0	1	0	0	0	0	0	0	0<->0	0<->0	0<->0	0<->0	1->1->1	1->1->1
SHR	1	1	1	1	1	1	1	0	0	0	0	0<->0	0<->0	1<->1	1<->1	1->1->1	1->1->1
MIR166	1	1	1	0	1	1	0	0	0	1	1	0<->1	0<->1	0<->1	0<->1	1->1->1	1->1->1
PHB	0	0	0	1	0	0	1	1	1	0	0	0<->1	0<->1	0<->1	0<->1	0->0->0	0->0->0
JKD	1	1	0	0	1	0	0	0	0	0	0	0<->0	0<->0	0<->0	0<->0	1->1->1	1->1->1
MGP	0	1	0	0	1	0	0	0	0	0	0	0<->0	0<->0	0<->0	0<->0	0->1->1	0->1->0
WOX5	1	0	0	0	0	0	0	0	0	0	0	0<->0	0<->0	0<->0	0<->0	0->0->1	0->1->1
CLE40	0	0	0	0	0	0	0	1	1	1	1	1<->1	1<->1	0<->0	0<->0	0->0->0	0->0->0
Basin of Attraction	0.0001	0.0137	0.1549	0.0926	0.006	0.0404	0.0246	0.0205	0.0732	0.0205	0.0732	0.041	0.1465	0.059	0.2223	0.0095	0.002
