# Supplementary material for: A dynamic genetic-hormonal regulatory network model explains multiple cellular behaviors of the root apical meristem of Arabidopsis thaliana
Source: PLoS Comput Biol. 2017 Apr 20;13(4):e1005488. doi: 10.1371/journal.pcbi.1005488 (PMC5417714; doi:10.1371/journal.pcbi.1005488)
Supplement: S3 Appendix — (TXT) [file pcbi.1005488.s005.txt]

LOGICAL RULES
———————————————

targets, factors

CK, (PHB & ! ARF) | ! SHR
ARR1, ! SCR & CK 
SHY2, ARR1 & ! AUX 
AUXIAA, ! AUX 
ARF, ! AUXIAA  
ARF10, ! (JKD & SHR) & ! AUXIAA 
ARF5, ! (SHR & MGP) & ! SHY2 & ! AUXIAA
AUX, WOX5 | AUX
SCR, SHR & JKD & SCR 
SHR, SHR | (SCR & JKD)  
MIR166, (SHR & SCR & ! CK) | ! PHB 
PHB, ! MIR166 
JKD, ! PHB & SHR & SCR
MGP, ! WOX5 & SHR & SCR 
WOX5, ! ARF10 & ARF5 & ! CLE40
CLE40, ! SHR 


BOOLEAN FUNCTIONS
———————————————

PHB(t) ARF(t) SHR(t) | CK(t+1)
  0      0      0    |   1
  0      0      1    |   0
  0      1      0    |   1
  0      1      1    |   0
  1      0      0    |   1
  1      0      1    |   1
  1      1      0    |   1
  1      1      1    |   0


SCR(t) CK(t) | ARR1(t+1)
  0     0    |   0
  0     1    |   1
  1     0    |   0
  1     1    |   0


ARR1(t) AUX(t) | SHY2(t+1)
  0      0     |  0
  0      1     |  0
  1      0     |  1
  1      1     |  0

AUX(t) | AUXIAA(t+1)
  0    |    1
  1    |    0

AUXIAA(t) | ARF(t+1)
    0     |  1
    1     |  0

JKD(t) SHR(t) AUXIAA(t) | ARF10(t+1)
  0      0      0       |   1
  0      0      1       |   0
  0      1      0       |   1
  0      1      1       |   0
  1      0      0       |   1
  1      0      1       |   0
  1      1      0       |   0
  1      1      1       |   0

SHR(t) MGP(t) SHY2(t) AUXIAA(t) | ARF5(t+1)
  0     0       0       0       |    1
  0     0       0       1       |    0
  0     0       1       0       |    0
  0     0       1       1       |    0
  0     1       0       0       |    1
  0     1       0       1       |    0
  0     1       1       0       |    0
  0     1       1       1       |    0
  1     0       0       0       |    1
  1     0       0       1       |    0
  1     0       1       0       |    0
  1     0       1       1       |    0
  1     1       0       0       |    0
  1     1       0       1       |    0
  1     1       1       0       |    0
  1     1       1       1       |    0

AUX(t) WOX5(t) | AUX(t+1)
  0     0      |   0
  0     1      |   1
  1     0      |   1
  1     1      |   1

SHR(t) JKD(t) SCR(t) | SCR(t+1)
  0      0      0       |   0
  0      0      1       |   0
  0      1      0       |   0
  0      1      1       |   0
  1      0      0       |   0
  1      0      1       |   0
  1      1      0       |   0
  1      1      1       |   1

SHR(t) SCR(t) JKD(t) | SHR(t+1)
  0      0      0       |   0
  0      0      1       |   0
  0      1      0       |   0
  0      1      1       |   1
  1      0      0       |   1
  1      0      1       |   1
  1      1      0       |   1
  1      1      1       |   1

SHR(t) SCR(t) PHB(t) | MIR166(t+1)
  0      0      0       |   1
  0      0      1       |   0
  0      1      0       |   1
  0      1      1       |   0
  1      0      0       |   1
  1      0      1       |   0
  1      1      0       |   1
  1      1      1       |   1

MIR166(t) | PHB(t+1)
   0      |  1
   1      |  0

PHB(t) SHR(t) SCR(t) | JKD(t+1)
  0      0      0       |   0
  0      0      1       |   0
  0      1      0       |   0
  0      1      1       |   1
  1      0      0       |   0
  1      0      1       |   0
  1      1      0       |   0
  1      1      1       |   0

WOX5(t) SHR(t) SCR(t) | MGP(t+1)
  0      0      0       |   0
  0      0      1       |   0
  0      1      0       |   0
  0      1      1       |   1
  1      0      0       |   0
  1      0      1       |   0
  1      1      0       |   0
  1      1      1       |   0

ARF10(t) ARF5(t) CLE40(t) | WOX5(t+1)
  0      0      0       |   0
  0      0      1       |   0
  0      1      0       |   1
  0      1      1       |   0
  1      0      0       |   0
  1      0      1       |   0
  1      1      0       |   0
  1      1      1       |   0    

SHR(t) | CLE40(t+1)
  0    |   1
  1    |   0
