# Supplementary material for: A dynamic genetic-hormonal regulatory network model explains multiple cellular behaviors of the root apical meristem of Arabidopsis thaliana
Source: PLoS Comput Biol. 2017 Apr 20;13(4):e1005488. doi: 10.1371/journal.pcbi.1005488 (PMC5417714; doi:10.1371/journal.pcbi.1005488)
Supplement: S4 Appendix — The w’s function of each node of the GHRN1 model is shown. (TXT) [file pcbi.1005488.s006.txt]

GHRN1


w_CK = max(min(PHB,1-ARFR),1-SHR)
w_ARR1 = min(CK,1-SCR)
w_SHY2 = min(1-AUX,ARR1)
w_AUXIAAR = 1-AUX
w_ARFR = 1-AUXIAAR
w_ARF10 = min(1-AUXIAAR,1-min(JKD,SHR))
w_ARF5 = min(min(1-SHY2,1-AUXIAAR),1-min(SHR,MGP))
w_AUX = max(AUX,WOX5)
w_SCR = min(SHR,SCR,JKD)
w_SHR = max(SHR,min(SCR,JKD))
w_MIR166 = max(1-PHB,min(SCR,SHR,1-CK))
w_PHB = 1-MIR166
w_JKD = min(1-PHB,SCR,SHR)
w_MGP = min(1-WOX5,SCR,SHR)
w_WOX5 = min(1-ARF10,ARF5,1-CLE40)
w_CLE40 = 1-SHR
