# Supplementary material for: A dynamic genetic-hormonal regulatory network model explains multiple cellular behaviors of the root apical meristem of Arabidopsis thaliana
Source: PLoS Comput Biol. 2017 Apr 20;13(4):e1005488. doi: 10.1371/journal.pcbi.1005488 (PMC5417714; doi:10.1371/journal.pcbi.1005488)
Supplement: S6 Appendix — The attractors recovered in the in silico simulations of GOF and LOF mutants for the GHRN1 model are shown. The nodes that change activity in comparison with the wild-type simulations are indicated in red. (XLSX) [file pcbi.1005488.s008.xlsx]

## Sheet: GOF
CK,1	QC	End. PD	P. Prov. PD	C. Prov. PD	End. TD	P. Prov. TD	C. Prov. TD1	C. Prov. TD2	C. Prov. TD3	R.C. 1	R.C. 2
CK	1	1	1	1	1	1	1	1	1	1	1
ARR1	0	0	1	1	0	1	1	1	1	1	1
SHY2	0	0	0	0	0	1	1	1	0	1	0
AUXIAA	0	0	0	0	1	1	1	1	0	1	0
ARF	1	1	1	1	0	0	0	0	1	0	1
ARF10	0	0	1	1	0	0	0	0	1	0	1
ARF5	1	0	1	1	0	0	0	0	1	0	1
AUX	1	1	1	1	0	0	0	0	1	0	1
SCR	1	1	0	0	1	0	0	0	0	0	0
SHR	1	1	1	1	1	1	1	0	0	0	0
MIR166	1	1	1	0	1	1	0	0	0	1	1
PHB	0	0	0	1	0	0	1	1	1	0	0
JKD	1	1	0	0	1	0	0	0	0	0	0
MGP	0	1	0	0	1	0	0	0	0	0	0
WOX5	1	0	0	0	0	0	0	0	0	0	0
CLE40	0	0	0	0	0	0	0	1	1	1	1
ARR1,1	QC	End. PD	P. Prov. PD	C. Prov. PD	End. TD	P. Prov. TD	C. Prov. TD1	C. Prov. TD2	C. Prov. TD3	R.C. 1	R.C. 2
CK	0	0	0	0	0	0	1	1	1	1	1
ARR1	1	1	1	1	1	1	1	1	1	1	1
SHY2	0	0	0	0	1	1	1	1	0	1	0
AUXIAA	0	0	0	0	1	1	1	1	0	1	0
ARF	1	1	1	1	0	0	0	0	1	0	1
ARF10	0	0	1	1	0	0	0	0	1	0	1
ARF5	1	0	1	1	0	0	0	0	1	0	1
AUX	1	1	1	1	0	0	0	0	1	0	1
SCR	1	1	0	0	1	0	0	0	0	0	0
SHR	1	1	1	1	1	1	1	0	0	0	0
MIR166	1	1	1	0	1	1	0	0	0	1	1
PHB	0	0	0	1	0	0	1	1	1	0	0
JKD	1	1	0	0	1	0	0	0	0	0	0
MGP	0	1	0	0	1	0	0	0	0	0	0
WOX5	1	0	0	0	0	0	0	0	0	0	0
CLE40	0	0	0	0	0	0	0	1	1	1	1
SHY2,1	End. PD	P. Prov. PD	C. Prov. PD	End. TD	P. Prov. TD	C. Prov. TD1	C. Prov. TD2	C. Prov. TD3	R.C. 1	R.C. 2
CK	0	0	0	0	0	1	1	1	1	1
ARR1	0	0	0	0	0	1	1	1	1	1
SHY2	1	1	1	1	1	1	1	1	1	1
AUXIAA	0	0	0	1	1	1	1	0	1	0
ARF	1	1	1	0	0	0	0	1	0	1
ARF10	0	1	1	0	0	0	0	1	0	1
ARF5	0	0	0	0	0	0	0	0	0	0
AUX	1	1	1	0	0	0	0	1	0	1
SCR	1	0	0	1	0	0	0	0	0	0
SHR	1	1	1	1	1	1	0	0	0	0
MIR166	1	1	0	1	1	0	0	0	1	1
PHB	0	0	1	0	0	1	1	1	0	0
JKD	1	0	0	1	0	0	0	0	0	0
MGP	1	0	0	1	0	0	0	0	0	0
WOX5	0	0	0	0	0	0	0	0	0	0
CLE40	0	0	0	0	0	0	1	1	1	1
AUXIAA,1	End. PD	P. Prov. PD	C. Prov. PD	End. TD	P. Prov. TD	C. Prov. TD1	C. Prov. TD2	C. Prov. TD3	R.C. 1	R.C. 2
CK	0	0	1	0	0	1	1	1	1	1
ARR1	0	0	1	0	0	1	1	1	1	1
SHY2	0	0	0	0	0	1	1	0	1	0
AUXIAA	1	1	1	1	1	1	1	1	1	1
ARF	0	0	0	0	0	0	0	0	0	0
ARF10	0	0	0	0	0	0	0	0	0	0
ARF5	0	0	0	0	0	0	0	0	0	0
AUX	1	1	1	0	0	0	0	1	0	1
SCR	1	0	0	1	0	0	0	0	0	0
SHR	1	1	1	1	1	1	0	0	0	0
MIR166	1	1	0	1	1	0	0	0	1	1
PHB	0	0	1	0	0	1	1	1	0	0
JKD	1	0	0	1	0	0	0	0	0	0
MGP	1	0	0	1	0	0	0	0	0	0
WOX5	0	0	0	0	0	0	0	0	0	0
CLE40	0	0	0	0	0	0	1	1	1	1
ARF,1	QC	End. PD	P. Prov. PD	C. Prov. PD	End. TD	P. Prov. TD	C. Prov. TD1	C. Prov. TD2	C. Prov. TD3	R.C. 1	R.C. 2
CK	0	0	0	0	0	0	0	1	1	1	1
ARR1	0	0	0	0	0	0	0	1	1	1	1
SHY2	0	0	0	0	0	0	0	1	0	1	0
AUXIAA	0	0	0	0	1	1	1	1	0	1	0
ARF	1	1	1	1	1	1	1	1	1	1	1
ARF10	0	0	1	1	0	0	0	0	1	0	1
ARF5	1	0	1	1	0	0	0	0	1	0	1
AUX	1	1	1	1	0	0	0	0	1	0	1
SCR	1	1	0	0	1	0	0	0	0	0	0
SHR	1	1	1	1	1	1	1	0	0	0	0
MIR166	1	1	1	0	1	1	0	0	0	1	1
PHB	0	0	0	1	0	0	1	1	1	0	0
JKD	1	1	0	0	1	0	0	0	0	0	0
MGP	0	1	0	0	1	0	0	0	0	0	0
WOX5	1	0	0	0	0	0	0	0	0	0	0
CLE40	0	0	0	0	0	0	0	1	1	1	1
ARF10,1	End. PD	P. Prov. PD	C. Prov. PD	End. TD	P. Prov. TD	C. Prov. TD1	C. Prov. TD2	C. Prov. TD3	R.C. 1	R.C. 2
CK	0	0	0	0	0	1	1	1	1	1
ARR1	0	0	0	0	0	1	1	1	1	1
SHY2	0	0	0	0	0	1	1	0	1	0
AUXIAA	0	0	0	1	1	1	1	0	1	0
ARF	1	1	1	0	0	0	0	1	0	1
ARF10	1	1	1	1	1	1	1	1	1	1
ARF5	0	1	1	0	0	0	0	1	0	1
AUX	1	1	1	0	0	0	0	1	0	1
SCR	1	0	0	1	0	0	0	0	0	0
SHR	1	1	1	1	1	1	0	0	0	0
MIR166	1	1	0	1	1	0	0	0	1	1
PHB	0	0	1	0	0	1	1	1	0	0
JKD	1	0	0	1	0	0	0	0	0	0
MGP	1	0	0	1	0	0	0	0	0	0
WOX5	0	0	0	0	0	0	0	0	0	0
CLE40	0	0	0	0	0	0	1	1	1	1
ARF5,1	QC	P. Prov. PD	C. Prov. PD	C. Prov. TD2	C. Prov. TD3	R.C. 1	R.C. 2
CK	0	0	0	1	1	1	1
ARR1	0	0	0	1	1	1	1
SHY2	0	0	0	1	0	1	0
AUXIAA	0	0	0	1	0	1	0
ARF	1	1	1	0	1	0	1
ARF10	0	1	1	0	1	0	1
ARF5	1	1	1	1	1	1	1
AUX	1	1	1	0	1	0	1
SCR	1	0	0	0	0	0	0
SHR	1	1	1	0	0	0	0
MIR166	1	1	0	0	0	1	1
PHB	0	0	1	1	1	0	0
JKD	1	0	0	0	0	0	0
MGP	0	0	0	0	0	0	0
WOX5	1	0	0	0	0	0	0
CLE40	0	0	0	1	1	1	1
AUX,1	QC	End. PD	P. Prov. PD	C. Prov. PD	C. Prov. TD3	R.C. 2
CK	0	0	0	0	1	1
ARR1	0	0	0	0	1	1
SHY2	0	0	0	0	0	0
AUXIAA	0	0	0	0	0	0
ARF	1	1	1	1	1	1
ARF10	0	0	1	1	1	1
ARF5	1	0	1	1	1	1
AUX	1	1	1	1	1	1
SCR	1	1	0	0	0	0
SHR	1	1	1	1	0	0
MIR166	1	1	1	0	0	1
PHB	0	0	0	1	1	0
JKD	1	1	0	0	0	0
MGP	0	1	0	0	0	0
WOX5	1	0	0	0	0	0
CLE40	0	0	0	0	1	1
SCR,1	QC	End. PD	End. TD	C. Prov. TD1	C. Prov. TD2	C. Prov. TD3	R.C. 1	R.C. 2
CK	0	0	0	1	1	1	1	1
ARR1	0	0	0	0	0	0	0	0
SHY2	0	0	0	0	0	0	0	0
AUXIAA	0	0	1	1	1	0	1	0
ARF	1	1	0	0	0	1	0	1
ARF10	0	0	0	0	0	1	0	1
ARF5	1	0	0	0	0	1	0	1
AUX	1	1	0	0	0	1	0	1
SCR	1	1	1	1	1	1	1	1
SHR	1	1	1	1	0	0	0	0
MIR166	1	1	1	0	0	0	1	1
PHB	0	0	0	1	1	1	0	0
JKD	1	1	1	0	0	0	0	0
MGP	0	1	1	1	0	0	0	0
WOX5	1	0	0	0	0	0	0	0
CLE40	0	0	0	0	1	1	1	1
SHR,1	QC	End. PD	P. Prov. PD	C. Prov. PD	End. TD	P. Prov. TD	C. Prov. TD1
CK	0	0	0	0	0	0	1
ARR1	0	0	0	0	0	0	1
SHY2	0	0	0	0	0	0	1
AUXIAA	0	0	0	0	1	1	1
ARF	1	1	1	1	0	0	0
ARF10	0	0	1	1	0	0	0
ARF5	1	0	1	1	0	0	0
AUX	1	1	1	1	0	0	0
SCR	1	1	0	0	1	0	0
SHR	1	1	1	1	1	1	1
MIR166	1	1	1	0	1	1	0
PHB	0	0	0	1	0	0	1
JKD	1	1	0	0	1	0	0
MGP	0	1	0	0	1	0	0
WOX5	1	0	0	0	0	0	0
CLE40	0	0	0	0	0	0	0
MIR166,1	QC	End. PD	P. Prov. PD	End. TD	P. Prov. TD	R.C. 1	R.C. 2
CK	0	0	0	0	0	1	1
ARR1	0	0	0	0	0	1	1
SHY2	0	0	0	0	0	1	0
AUXIAA	0	0	0	1	1	1	0
ARF	1	1	1	0	0	0	1
ARF10	0	0	1	0	0	0	1
ARF5	1	0	1	0	0	0	1
AUX	1	1	1	0	0	0	1
SCR	1	1	0	1	0	0	0
SHR	1	1	1	1	1	0	0
MIR166	1	1	1	1	1	1	1
PHB	0	0	0	0	0	0	0
JKD	1	1	0	1	0	0	0
MGP	0	1	0	1	0	0	0
WOX5	1	0	0	0	0	0	0
CLE40	0	0	0	0	0	1	1
PHB,1	C. Prov. PD	C. Prov. TD1	C. Prov. TD2	C. Prov. TD3
CK	0	1	1	1
ARR1	0	1	1	1
SHY2	0	1	1	0
AUXIAA	0	1	1	0
ARF	1	0	0	1
ARF10	1	0	0	1
ARF5	1	0	0	1
AUX	1	0	0	1
SCR	0	0	0	0
SHR	1	1	0	0
MIR166	0	0	0	0
PHB	1	1	1	1
JKD	0	0	0	0
MGP	0	0	0	0
WOX5	0	0	0	0
CLE40	0	0	1	1
JKD,1	QC	End. PD	P. Prov. PD	C. Prov. PD	End. TD	P. Prov. TD	C. Prov. TD1	C. Prov. TD2	C. Prov. TD3	R.C. 1	R.C. 2	End. TD*
CK	0	0	0	0	0	0	1	1	1	1	1	1
ARR1	0	0	0	0	0	0	1	1	1	1	1	0
SHY2	0	0	0	0	0	0	1	1	0	1	0	0
AUXIAA	0	0	0	0	1	1	1	1	0	1	0	1
ARF	1	1	1	1	0	0	0	0	1	0	1	0
ARF10	0	0	0	0	0	0	0	0	1	0	1	0
ARF5	1	0	1	1	0	0	0	0	1	0	1	0
AUX	1	1	1	1	0	0	0	0	1	0	1	0
SCR	1	1	0	0	1	0	0	0	0	0	0	1
SHR	1	1	1	1	1	1	1	0	0	0	0	1
MIR166	1	1	1	0	1	1	0	0	0	1	1	0
PHB	0	0	0	1	0	0	1	1	1	0	0	1
JKD	1	1	1	1	1	1	1	1	1	1	1	1
MGP	0	1	0	0	1	0	0	0	0	0	0	1
WOX5	1	0	1	1	0	0	0	0	0	0	0	0
CLE40	0	0	0	0	0	0	0	1	1	1	1	0
MGP,1	End. PD	P. Prov. PD	C. Prov. PD	End. TD	P. Prov. TD	C. Prov. TD1	C. Prov. TD2	C. Prov. TD3	R.C. 1	R.C. 2
CK	0	0	0	0	0	1	1	1	1	1
ARR1	0	0	0	0	0	1	1	1	1	1
SHY2	0	0	0	0	0	1	1	0	1	0
AUXIAA	0	0	0	1	1	1	1	0	1	0
ARF	1	1	1	0	0	0	0	1	0	1
ARF10	0	1	1	0	0	0	0	1	0	1
ARF5	0	0	0	0	0	0	0	1	0	1
AUX	1	1	1	0	0	0	0	1	0	1
SCR	1	0	0	1	0	0	0	0	0	0
SHR	1	1	1	1	1	1	0	0	0	0
MIR166	1	1	0	1	1	0	0	0	1	1
PHB	0	0	1	0	0	1	1	1	0	0
JKD	1	0	0	1	0	0	0	0	0	0
MGP	1	1	1	1	1	1	1	1	1	1
WOX5	0	0	0	0	0	0	0	0	0	0
CLE40	0	0	0	0	0	0	1	1	1	1
WOX5,1	QC	P. Prov. PD	C. Prov. PD	C. Prov. TD3	R.C. 2
CK	0	0	0	1	1
ARR1	0	0	0	1	1
SHY2	0	0	0	0	0
AUXIAA	0	0	0	0	0
ARF	1	1	1	1	1
ARF10	0	1	1	1	1
ARF5	1	1	1	1	1
AUX	1	1	1	1	1
SCR	1	0	0	0	0
SHR	1	1	1	0	0
MIR166	1	1	0	0	1
PHB	0	0	1	1	0
JKD	1	0	0	0	0
MGP	0	0	0	0	0
WOX5	1	1	1	1	1
CLE40	0	0	0	1	1
CLE40,1	End. PD	P. Prov. PD	C. Prov. PD	End. TD	P. Prov. TD	C. Prov. TD1	C. Prov. TD2	C. Prov. TD3	R.C. 1	R.C. 2
CK	0	0	0	0	0	1	1	1	1	1
ARR1	0	0	0	0	0	1	1	1	1	1
SHY2	0	0	0	0	0	1	1	0	1	0
AUXIAA	0	0	0	1	1	1	1	0	1	0
ARF	1	1	1	0	0	0	0	1	0	1
ARF10	0	1	1	0	0	0	0	1	0	1
ARF5	0	1	1	0	0	0	0	1	0	1
AUX	1	1	1	0	0	0	0	1	0	1
SCR	1	0	0	1	0	0	0	0	0	0
SHR	1	1	1	1	1	1	0	0	0	0
MIR166	1	1	0	1	1	0	0	0	1	1
PHB	0	0	1	0	0	1	1	1	0	0
JKD	1	0	0	1	0	0	0	0	0	0
MGP	1	0	0	1	0	0	0	0	0	0
WOX5	0	0	0	0	0	0	0	0	0	0
CLE40	1	1	1	1	1	1	1	1	1	1

## Sheet: LOF
CK,0	QC	End. PD	P. Prov. PD	C. Prov. PD	End. TD	P. Prov. TD	C. Prov. TD1	C. Prov. TD2	C. Prov. TD3	R.C. 1	R.C. 2
CK	0	0	0	0	0	0	0	0	0	0	0
ARR1	0	0	0	0	0	0	0	0	0	0	0
SHY2	0	0	0	0	0	0	0	0	0	0	0
AUXIAA	0	0	0	0	1	1	1	1	0	1	0
ARF	1	1	1	1	0	0	0	0	1	0	1
ARF10	0	0	1	1	0	0	0	0	1	0	1
ARF5	1	0	1	1	0	0	0	0	1	0	1
AUX	1	1	1	1	0	0	0	0	1	0	1
SCR	1	1	0	0	1	0	0	0	0	0	0
SHR	1	1	1	1	1	1	1	0	0	0	0
MIR166	1	1	1	0	1	1	0	0	0	1	1
PHB	0	0	0	1	0	0	1	1	1	0	0
JKD	1	1	0	0	1	0	0	0	0	0	0
MGP	0	1	0	0	1	0	0	0	0	0	0
WOX5	1	0	0	0	0	0	0	0	0	0	0
CLE40	0	0	0	0	0	0	0	1	1	1	1
ARR1,0	QC	End. PD	P. Prov. PD	C. Prov. PD	End. TD	P. Prov. TD	C. Prov. TD1	C. Prov. TD2	C. Prov. TD3	R.C. 1	R.C. 2
CK	0	0	0	0	0	0	1	1	1	1	1
ARR1	0	0	0	0	0	0	0	0	0	0	0
SHY2	0	0	0	0	0	0	0	0	0	0	0
AUXIAA	0	0	0	0	1	1	1	1	0	1	0
ARF	1	1	1	1	0	0	0	0	1	0	1
ARF10	0	0	1	1	0	0	0	0	1	0	1
ARF5	1	0	1	1	0	0	0	0	1	0	1
AUX	1	1	1	1	0	0	0	0	1	0	1
SCR	1	1	0	0	1	0	0	0	0	0	0
SHR	1	1	1	1	1	1	1	0	0	0	0
MIR166	1	1	1	0	1	1	0	0	0	1	1
PHB	0	0	0	1	0	0	1	1	1	0	0
JKD	1	1	0	0	1	0	0	0	0	0	0
MGP	0	1	0	0	1	0	0	0	0	0	0
WOX5	1	0	0	0	0	0	0	0	0	0	0
CLE40	0	0	0	0	0	0	0	1	1	1	1
SHY2,0	QC	End. PD	P. Prov. PD	C. Prov. PD	End. TD	P. Prov. TD	C. Prov. TD1	C. Prov. TD2	C. Prov. TD3	R.C. 1	R.C. 2
CK	0	0	0	0	0	0	1	1	1	1	1
ARR1	0	0	0	0	0	0	1	1	1	1	1
SHY2	0	0	0	0	0	0	0	0	0	0	0
AUXIAA	0	0	0	0	1	1	1	1	0	1	0
ARF	1	1	1	1	0	0	0	0	1	0	1
ARF10	0	0	1	1	0	0	0	0	1	0	1
ARF5	1	0	1	1	0	0	0	0	1	0	1
AUX	1	1	1	1	0	0	0	0	1	0	1
SCR	1	1	0	0	1	0	0	0	0	0	0
SHR	1	1	1	1	1	1	1	0	0	0	0
MIR166	1	1	1	0	1	1	0	0	0	1	1
PHB	0	0	0	1	0	0	1	1	1	0	0
JKD	1	1	0	0	1	0	0	0	0	0	0
MGP	0	1	0	0	1	0	0	0	0	0	0
WOX5	1	0	0	0	0	0	0	0	0	0	0
CLE40	0	0	0	0	0	0	0	1	1	1	1
AUXIAA,0	QC	End. PD	P. Prov. PD	C. Prov. PD	End. TD	P. Prov. TD	C. Prov. TD1	C. Prov. TD2	C. Prov. TD3	R.C. 1	R.C. 2
CK	0	0	0	0	0	0	0	1	1	1	1
ARR1	0	0	0	0	0	0	0	1	1	1	1
SHY2	0	0	0	0	0	0	0	1	0	1	0
AUXIAA	0	0	0	0	0	0	0	0	0	0	0
ARF	1	1	1	1	1	1	1	1	1	1	1
ARF10	0	0	1	1	0	1	1	1	1	1	1
ARF5	1	0	1	1	0	1	1	0	1	0	1
AUX	1	1	1	1	0	0	0	0	1	0	1
SCR	1	1	0	0	1	0	0	0	0	0	0
SHR	1	1	1	1	1	1	1	0	0	0	0
MIR166	1	1	1	0	1	1	0	0	0	1	1
PHB	0	0	0	1	0	0	1	1	1	0	0
JKD	1	1	0	0	1	0	0	0	0	0	0
MGP	0	1	0	0	1	0	0	0	0	0	0
WOX5	1	0	0	0	0	0	0	0	0	0	0
CLE40	0	0	0	0	0	0	0	1	1	1	1
ARF,0	QC	End. PD	P. Prov. PD	C. Prov. PD	End. TD	P. Prov. TD	C. Prov. TD1	C. Prov. TD2	C. Prov. TD3	R.C. 1	R.C. 2
CK	0	0	0	1	0	0	1	1	1	1	1
ARR1	0	0	0	1	0	0	1	1	1	1	1
SHY2	0	0	0	0	0	0	1	1	0	1	0
AUXIAA	0	0	0	0	1	1	1	1	0	1	0
ARF	0	0	0	0	0	0	0	0	0	0	0
ARF10	0	0	1	1	0	0	0	0	1	0	1
ARF5	1	0	1	1	0	0	0	0	1	0	1
AUX	1	1	1	1	0	0	0	0	1	0	1
SCR	1	1	0	0	1	0	0	0	0	0	0
SHR	1	1	1	1	1	1	1	0	0	0	0
MIR166	1	1	1	0	1	1	0	0	0	1	1
PHB	0	0	0	1	0	0	1	1	1	0	0
JKD	1	1	0	0	1	0	0	0	0	0	0
MGP	0	1	0	0	1	0	0	0	0	0	0
WOX5	1	0	0	0	0	0	0	0	0	0	0
CLE40	0	0	0	0	0	0	0	1	1	1	1
ARF10,0	QC	End. PD	P. Prov. PD	C. Prov. PD	End. TD	P. Prov. TD	C. Prov. TD1	C. Prov. TD2	C. Prov. TD3	R.C. 1	R.C. 2
CK	0	0	0	0	0	0	1	1	1	1	1
ARR1	0	0	0	0	0	0	1	1	1	1	1
SHY2	0	0	0	0	0	0	1	1	0	1	0
AUXIAA	0	0	0	0	1	1	1	1	0	1	0
ARF	1	1	1	1	0	0	0	0	1	0	1
ARF10	0	0	0	0	0	0	0	0	0	0	0
ARF5	1	0	1	1	0	0	0	0	1	0	1
AUX	1	1	1	1	0	0	0	0	1	0	1
SCR	1	1	0	0	1	0	0	0	0	0	0
SHR	1	1	1	1	1	1	1	0	0	0	0
MIR166	1	1	1	0	1	1	0	0	0	1	1
PHB	0	0	0	1	0	0	1	1	1	0	0
JKD	1	1	0	0	1	0	0	0	0	0	0
MGP	0	1	0	0	1	0	0	0	0	0	0
WOX5	1	0	1	1	0	0	0	0	0	0	0
CLE40	0	0	0	0	0	0	0	1	1	1	1
ARF5,0	End. PD	P. Prov. PD	C. Prov. PD	End. TD	P. Prov. TD	C. Prov. TD1	C. Prov. TD2	C. Prov. TD3	R.C. 1	R.C. 2
CK	0	0	0	0	0	1	1	1	1	1
ARR1	0	0	0	0	0	1	1	1	1	1
SHY2	0	0	0	0	0	1	1	0	1	0
AUXIAA	0	0	0	1	1	1	1	0	1	0
ARF	1	1	1	0	0	0	0	1	0	1
ARF10	0	1	1	0	0	0	0	1	0	1
ARF5	0	0	0	0	0	0	0	0	0	0
AUX	1	1	1	0	0	0	0	1	0	1
SCR	1	0	0	1	0	0	0	0	0	0
SHR	1	1	1	1	1	1	0	0	0	0
MIR166	1	1	0	1	1	0	0	0	1	1
PHB	0	0	1	0	0	1	1	1	0	0
JKD	1	0	0	1	0	0	0	0	0	0
MGP	1	0	0	1	0	0	0	0	0	0
WOX5	0	0	0	0	0	0	0	0	0	0
CLE40	0	0	0	0	0	0	1	1	1	1
AUX,0	End. TD	P. Prov. TD	C. Prov. TD1	C. Prov. TD2	R.C. 1
CK	0	0	1	1	1
ARR1	0	0	1	1	1
SHY2	0	0	1	1	1
AUXIAA	1	1	1	1	1
ARF	0	0	0	0	0
ARF10	0	0	0	0	0
ARF5	0	0	0	0	0
AUX	0	0	0	0	0
SCR	1	0	0	0	0
SHR	1	1	1	0	0
MIR166	1	1	0	0	1
PHB	0	0	1	1	0
JKD	1	0	0	0	0
MGP	1	0	0	0	0
WOX5	0	0	0	0	0
CLE40	0	0	0	1	1
SCR,0	P. Prov. PD x (no functional, see assumptions)	C. Prov. PD	P. Prov. TD x (no functional, see assumptions)	C. Prov. TD1	C. Prov. TD2	C. Prov. TD3	R.C. 1	R.C. 2
CK	0	0	0	1	1	1	1	1
ARR1	0	0	0	1	1	1	1	1
SHY2	0	0	0	1	1	0	1	0
AUXIAA	0	0	1	1	1	0	1	0
ARF	1	1	0	0	0	1	0	1
ARF10	1	1	0	0	0	1	0	1
ARF5	1	1	0	0	0	1	0	1
AUX	1	1	0	0	0	1	0	1
SCR	0	0	0	0	0	0	0	0
SHR	1	1	1	1	0	0	0	0
MIR166	1	0	1	0	0	0	1	1
PHB	0	1	0	1	1	1	0	0
JKD	0	0	0	0	0	0	0	0
MGP	0	0	0	0	0	0	0	0
WOX5	0	0	0	0	0	0	0	0
CLE40	0	0	0	0	1	1	1	1
SHR,0	C. Prov. TD2	C. Prov. TD3	R.C. 1	R.C. 2
CK	1	1	1	1
ARR1	1	1	1	1
SHY2	1	0	1	0
AUXIAA	1	0	1	0
ARF	0	1	0	1
ARF10	0	1	0	1
ARF5	0	1	0	1
AUX	0	1	0	1
SCR	0	0	0	0
SHR	0	0	0	0
MIR166	0	0	1	1
PHB	1	1	0	0
JKD	0	0	0	0
MGP	0	0	0	0
WOX5	0	0	0	0
CLE40	1	1	1	1
MIR166,0	C. Prov. PD	C. Prov. TD1	C. Prov. TD2	C. Prov. TD3
CK	0	1	1	1
ARR1	0	1	1	1
SHY2	0	1	1	0
AUXIAA	0	1	1	0
ARF	1	0	0	1
ARF10	1	0	0	1
ARF5	1	0	0	1
AUX	1	0	0	1
SCR	0	0	0	0
SHR	1	1	0	0
MIR166	0	0	0	0
PHB	1	1	1	1
JKD	0	0	0	0
MGP	0	0	0	0
WOX5	0	0	0	0
CLE40	0	0	1	1
PHB,0	QC	End. PD	P. Prov. PD	End. TD	P. Prov. TD	R.C. 1	R.C. 2
CK	0	0	0	0	0	1	1
ARR1	0	0	0	0	0	1	1
SHY2	0	0	0	0	0	1	0
AUXIAA	0	0	0	1	1	1	0
ARF	1	1	1	0	0	0	1
ARF10	0	0	1	0	0	0	1
ARF5	1	0	1	0	0	0	1
AUX	1	1	1	0	0	0	1
SCR	1	1	0	1	0	0	0
SHR	1	1	1	1	1	0	0
MIR166	1	1	1	1	1	1	1
PHB	0	0	0	0	0	0	0
JKD	1	1	0	1	0	0	0
MGP	0	1	0	1	0	0	0
WOX5	1	0	0	0	0	0	0
CLE40	0	0	0	0	0	1	1
JKD,0	P. Prov. PDx (no functional, see assumptions)	C. Prov. PD	P. Prov. TDx (no functional, see assumptions)	C. Prov. TD1	C. Prov. TD2	C. Prov. TD3	R.C. 1	R.C. 2
CK	0	0	0	1	1	1	1	1
ARR1	0	0	0	1	1	1	1	1
SHY2	0	0	0	1	1	0	1	0
AUXIAA	0	0	1	1	1	0	1	0
ARF	1	1	0	0	0	1	0	1
ARF10	1	1	0	0	0	1	0	1
ARF5	1	1	0	0	0	1	0	1
AUX	1	1	0	0	0	1	0	1
SCR	0	0	0	0	0	0	0	0
SHR	1	1	1	1	0	0	0	0
MIR166	1	0	1	0	0	0	1	1
PHB	0	1	0	1	1	1	0	0
JKD	0	0	0	0	0	0	0	0
MGP	0	0	0	0	0	0	0	0
WOX5	0	0	0	0	0	0	0	0
CLE40	0	0	0	0	1	1	1	1
MGP,0	QC	P. Prov. PD	C. Prov. PD	End. TD	P. Prov. TD	C. Prov. TD1	C. Prov. TD2	C. Prov. TD3	R.C. 1	R.C. 2
CK	0	0	0	0	0	1	1	1	1	1
ARR1	0	0	0	0	0	1	1	1	1	1
SHY2	0	0	0	0	0	1	1	0	1	0
AUXIAA	0	0	0	1	1	1	1	0	1	0
ARF	1	1	1	0	0	0	0	1	0	1
ARF10	0	1	1	0	0	0	0	1	0	1
ARF5	1	1	1	0	0	0	0	1	0	1
AUX	1	1	1	0	0	0	0	1	0	1
SCR	1	0	0	1	0	0	0	0	0	0
SHR	1	1	1	1	1	1	0	0	0	0
MIR166	1	1	0	1	1	0	0	0	1	1
PHB	0	0	1	0	0	1	1	1	0	0
JKD	1	0	0	1	0	0	0	0	0	0
MGP	0	0	0	0	0	0	0	0	0	0
WOX5	1	0	0	0	0	0	0	0	0	0
CLE40	0	0	0	0	0	0	1	1	1	1
WOX5,0	End. PD	P. Prov. PD	C. Prov. PD	End. TD	P. Prov. TD	C. Prov. TD1	C. Prov. TD2	C. Prov. TD3	R.C. 1	R.C. 2
CK	0	0	0	0	0	1	1	1	1	1
ARR1	0	0	0	0	0	1	1	1	1	1
SHY2	0	0	0	0	0	1	1	0	1	0
AUXIAA	0	0	0	1	1	1	1	0	1	0
ARF	1	1	1	0	0	0	0	1	0	1
ARF10	0	1	1	0	0	0	0	1	0	1
ARF5	0	1	1	0	0	0	0	1	0	1
AUX	1	1	1	0	0	0	0	1	0	1
SCR	1	0	0	1	0	0	0	0	0	0
SHR	1	1	1	1	1	1	0	0	0	0
MIR166	1	1	0	1	1	0	0	0	1	1
PHB	0	0	1	0	0	1	1	1	0	0
JKD	1	0	0	1	0	0	0	0	0	0
MGP	1	0	0	1	0	0	0	0	0	0
WOX5	0	0	0	0	0	0	0	0	0	0
CLE40	0	0	0	0	0	0	1	1	1	1
CLE40,0	QC	End. PD	P. Prov. PD	C. Prov. PD	End. TD	P. Prov. TD	C. Prov. TD1	C. Prov. TD2	C. Prov. TD3	R.C. 1	R.C. 2
CK	0	0	0	0	0	0	1	1	1	1	1
ARR1	0	0	0	0	0	0	1	1	1	1	1
SHY2	0	0	0	0	0	0	1	1	0	1	0
AUXIAA	0	0	0	0	1	1	1	1	0	1	0
ARF	1	1	1	1	0	0	0	0	1	0	1
ARF10	0	0	1	1	0	0	0	0	1	0	1
ARF5	1	0	1	1	0	0	0	0	1	0	1
AUX	1	1	1	1	0	0	0	0	1	0	1
SCR	1	1	0	0	1	0	0	0	0	0	0
SHR	1	1	1	1	1	1	1	0	0	0	0
MIR166	1	1	1	0	1	1	0	0	0	1	1
PHB	0	0	0	1	0	0	1	1	1	0	0
JKD	1	1	0	0	1	0	0	0	0	0	0
MGP	0	1	0	0	1	0	0	0	0	0	0
WOX5	1	0	0	0	0	0	0	0	0	0	0
CLE40	0	0	0	0	0	0	0	0	0	0	0

## Sheet: No SHR-l CK
No SHR-lCK	QC	End. PD	P. Prov. PD	C. Prov. PD	End. TD	P. Prov. TD	C. Prov. TD1	C. Prov. TD2	C. Prov. TD3	R.C. 1	R.C. 2
CK	0	0	0	0	0	0	1	1	0	0	0
ARR1	0	0	0	0	0	0	1	1	0	0	0
SHY2	0	0	0	0	0	0	1	1	0	0	0
AUXIAA	0	0	0	0	1	1	1	1	0	1	0
ARF	1	1	1	1	0	0	0	0	1	0	1
ARF10	0	0	1	1	0	0	0	0	1	0	1
ARF5	1	0	1	1	0	0	0	0	1	0	1
AUX	1	1	1	1	0	0	0	0	1	0	1
SCR	1	1	0	0	1	0	0	0	0	0	0
SHR	1	1	1	1	1	1	1	0	0	0	0
MIR166	1	1	1	0	1	1	0	0	0	1	1
PHB	0	0	0	1	0	0	1	1	1	0	0
JKD	1	1	0	0	1	0	0	0	0	0	0
MGP	0	1	0	0	1	0	0	0	0	0	0
WOX5	1	0	0	0	0	0	0	0	0	0	0
CLE40	0	0	0	0	0	0	0	1	1	1	1
